# Supplementary material for: Nutrition in the Bin: A Nutritional and Environmental Assessment of Food Wasted in the UK
Source: Front Nutr. 2018 Mar 28;5:19. doi: 10.3389/fnut.2018.00019 (PMC5882835; doi:10.3389/fnut.2018.00019)
Supplement: Supplementary file 5 [file data_sheet_1.xlsx]

## Sheet: Data
WRAP Food Group Code	WRAP Food Group	WRAP Food Type Code	WRAP Food Type	Food item selected from UK Composition of Foods (CoFID)	Code of food item selected from UK Composition of Foods (CoFID)	Weight of edible wasted foodstuff (t/year)	Weight of edible wasted foodstuff (kg/year)	Weight of edible wasted foodstuff (kg/capita/year)	Weight of edible wasted foodstuff (g/capita/year) by WRAP food type	Weight of edible wasted foodstuff (g/capita/day) by WRAP food type	Weight of edible wasted foodstuff (g/capita/day) by CoFID food item	Method used to split food types (FFP-Family Food Purchase data)	Comments
A	Bakery	A01	Cracker / crisp bread	TOTAL		8770.59	8.77059e+06	0.139216	139.216	0.381152
A	Bakery	A01	Cracker / crisp bread	Cream crackers	11-820						0.240126	FFP data
A	Bakery	A01	Cracker / crisp bread	Crisp bread, rye	11-822						0.141026	FFP data
A	Bakery	A02	Bread sticks	Bread sticks/plain	11-826				26.9213	0.0737066	0.0737066
A	Bakery	A03	Dough	Pizza based dough	11-1016				48.559	0.132947	0.132947
A	Bakery	A04	Dumpling	Dumpling, home-made	11-962				1.10645	0.00302928	0.00302928
A	Bakery	A05	Morning goods	TOTAL		18537.5	1.85375e+07	0.294245	294.245	0.8056
A	Bakery	A05	Morning goods	Croissants	11-988						0.268533	Equal split
A	Bakery	A05	Morning goods	Crumpets, toasted	11-989						0.268533	Equal split
A	Bakery	A05	Morning goods	Muffins, English style, white	11-541						0.268533	Equal split
A	Bakery	A06	Pastry	TOTAL		4780.39	4.78039e+06	0.0758792	75.8792	0.207746
A	Bakery	A06	Pastry	Pastry, shortcrust, retail, uncooked	11-851						0.103873	Equal split
A	Bakery	A06	Pastry	Pastry, shortcrust, retail, cooked	11-853						0.103873	Equal split
A	Bakery	A07	Speciality bread	TOTAL		48813	4.8813e+07	0.774809	774.809	2.12131
A	Bakery	A07	Speciality bread	Bagels, plain	11-970						0.707104	Equal split
A	Bakery	A07	Speciality bread	Bread, garlic and herb, retail	11-937						0.707104	Equal split
A	Bakery	A07	Speciality bread	Bread, naan, retail	11-973						0.707104	Equal split
A	Bakery	A08	Standard bread	TOTAL		456133	4.56133e+08	7.24021	7240.21	19.8226
A	Bakery	A08	Standard bread	Bread, white, average	11-1145						12.3891	FFP data
A	Bakery	A08	Standard bread	Bread, brown, average	11-971						1.68492	FFP data
A	Bakery	A08	Standard bread	Bread, wholemeal, average	11-981						5.74856	FFP data
A	Bakery	A10	Yorkshire pudding and other batter	Yorkshire pudding	11-960				151.735	0.415428	0.415428
A	Bakery	A11	Other bakery	Bread, white, average	11-1145				19.5322	0.0534763	0.0534763
B	Meat / Fish	B01	Pork / Ham / Bacon	TOTAL
B	Meat / Fish	B01	Pork / Ham / Bacon	Bacon rashers, middle raw	19-649				334.805	0.916646	0.458323	Equal split
B	Meat / Fish	B01	Pork / Ham / Bacon	Bacon rashers, middle, grilled	19-503						0.458323	Equal split
B	Meat / Fish	B01	Pork / Ham / Bacon	Pork, spare ribs, raw, lean and fat	18-278				439.998	1.20465	0.602324	Equal split
B	Meat / Fish	B01	Pork / Ham / Bacon	Pork, spare ribs, barbecue style, homemade	19-620						0.602324	Equal split
B	Meat / Fish	B01	Pork / Ham / Bacon	Sausages, pork, frozen, grilled	19-655				529.823	1.45058	0.725288	Equal split
B	Meat / Fish	B01	Pork / Ham / Bacon	Sausages, pork, raw	19-510						0.725288	Equal split
B	Meat / Fish	B01	Pork / Ham / Bacon	Ham	19-496				346.997	0.950026	0.950026	Equal split
B	Meat / Fish	B01	Pork / Ham / Bacon	Ham, gammon joint, boiled	19-021				221.042	0.605181	0.605181	Equal split
B	Meat / Fish	B02	Beef	TOTAL		52188.7	5.21887e+07	0.828392	828.392	2.26801
B	Meat / Fish	B02	Beef	Beef, mince, raw	18-469						0.550489	FFP data
B	Meat / Fish	B02	Beef	Burger, beef, 98-99% beef, grilled	19-491						0.550489	FFP data
B	Meat / Fish	B02	Beef	Beef, rumpsteak, raw, lean and fat	18-471						0.374332	FFP data
B	Meat / Fish	B02	Beef	Beef, rumpsteak, barbecued, lean and fat	18-046						0.374332	FFP data
B	Meat / Fish	B02	Beef	Beef, topside, raw, lean and fat	18-085						0.209186	FFP data
B	Meat / Fish	B02	Beef	Beef, topside, roasted (well-done), lean and fat	18-091						0.209186	FFP data
B	Meat / Fish	B05	Fish / Shellfish	TOTAL		26460.6	2.64606e+07	0.420009	420.009	1.14992
B	Meat / Fish	B05	Fish / Shellfish	Cod, flesh only, raw	16-372						0.166739	FFP data
B	Meat / Fish	B05	Fish / Shellfish	Cod, flesh only, baked	16-373						0.166739	FFP data
B	Meat / Fish	B05	Fish / Shellfish	Tuna, flesh only, raw	16-399						0.137991	FFP data
B	Meat / Fish	B05	Fish / Shellfish	Tuna, canned in brine, drained	16-416						0.346127	FFP data
B	Meat / Fish	B05	Fish / Shellfish	Salmon, farmed, flesh only, raw	16-356						0.166739	FFP data
B	Meat / Fish	B05	Fish / Shellfish	Salmon pink, canned in brine, drained	16-420						0.0275981	FFP data
B	Meat / Fish	B05	Fish / Shellfish	Prawn, standard, purchased, cooked	16-384						0.137991	FFP data
B	Meat / Fish	B07	Lamb	TOTAL		10443.4	1.04434e+07	0.165768	165.768	0.453848
B	Meat / Fish	B07	Lamb	Lamb, loin chops, raw, lean and fat	18-476						0.151585	FFP data
B	Meat / Fish	B07	Lamb	Lamb, loin chops, roasted, lean and fat	18-151						0.151585	FFP data
B	Meat / Fish	B07	Lamb	Lamb, shoulder, raw, lean and fat	18-170						0.0753388	FFP data
B	Meat / Fish	B07	Lamb	Lamb, shoulder, whole, roasted, lean and fat	18-180						0.0753388	FFP data
B	Meat / Fish	B10	Poultry (chicken / turkey / duck)	TOTAL		104416	1.04416e+08	1.6574	1657.4	4.53773
B	Meat / Fish	B10	Poultry	Chicken meat, average, raw	18-488						3.57067	FFP data
B	Meat / Fish	B10	Poultry	Chicken, meat, average, roasted	18-331						0.278959	FFP data
B	Meat / Fish	B10	Poultry	Turkey meat, average, raw	18-350						0.33475	FFP data
B	Meat / Fish	B10	Poultry	Turkey meat, average, roasted	18-361						0.278959	FFP data
B	Meat / Fish	B10	Poultry	Duck meat only, raw	18-489						0.074389	FFP data
B	Meat / Fish	B10	Poultry - poultry product	Chicken/turkey pieces, coated, baked	18-503				373.162	1.02166	1.02166
B	Meat / Fish	B10	Slice Poultry	TOTAL		4709.64	4.70964e+06	0.0747562	74.7562	0.204671
B	Meat / Fish	B10	Slice Poultry	Chicken, slices	19-538						0.102336	Equal split
B	Meat / Fish	B10	Slice Poultry	Turkey slices	19-543						0.102336	Equal split
B	Meat / Fish	B11	Meat and fish based sandwich spread	TOTAL		6802.63	6.80263e+06	0.107978	107.978	0.295628
B	Meat / Fish	B11	Meat and fish based sandwich spread	Meat spread	19-506						0.147814	Equal split
B	Meat / Fish	B11	Meat and fish based sandwich spread	Fish paste	16-450						0.147814	Equal split
B	Meat / Fish	B13	Other meat (unidentifiable/mixed meat/offal)	TOTAL		16097.8	1.60978e+07	0.255521	255.521	0.699579
B	Meat / Fish	B13	Other meat (unidentifiable/mixed meat/offal)	Liver, pig, raw	18-417						0.116597	Equal split
B	Meat / Fish	B13	Other meat (unidentifiable/mixed meat/offal)	Liver, pig, stewed	18-418						0.116597	Equal split
B	Meat / Fish	B13	Other meat (unidentifiable/mixed meat/offal)	Kidney, lamb, raw	18-402						0.116597	Equal split
B	Meat / Fish	B13	Other meat (unidentifiable/mixed meat/offal)	Kidney, lamb, fried in corn oil	18-493						0.116597	Equal split
B	Meat / Fish	B13	Other meat (unidentifiable/mixed meat/offal)	Black pudding, raw	19-113						0.116597	Equal split
B	Meat / Fish	B13	Other meat (unidentifiable/mixed meat/offal)	Black pudding, dry-fried	19-114						0.116597	Equal split
B	Meat / Fish	B15	Game	TOTAL		49.859	49859	0.000791412	0.791412	0.00216677
B	Meat / Fish	B15	Game	Venison, meat only, raw	18-390						0.00108338	Equal split
B	Meat / Fish	B15	Game	Venison, roast	18-491						0.00108338	Equal split
C	Dairy / Eggs	C01	Milk	TOTAL		290944	2.90944e+08	4.61816	4618.16	12.6438
C	Dairy / Eggs	C01	Milk	Milk, whole, pasteurized, average	12-596						2.49132	FFP data
C	Dairy / Eggs	C01	Milk	Milk, skimmed, pasteurized, average	12-307						1.33521	FFP data
C	Dairy / Eggs	C01	Milk	Milk, semi-skimmed, pasteurized, average	12-313						8.8173	FFP data
C	Dairy / Eggs	C02	Cheese	TOTAL		33558.1	3.35581e+07	0.532668	532.668	1.45837
C	Dairy / Eggs	C02	Cheese	Cheese, cheddar English	12-346						0.818732	FFP data
C	Dairy / Eggs	C02	Cheese	Cheese, hard, average	12-604						0.0895488	FFP data
C	Dairy / Eggs	C02	Cheese	Cheese, edam	12-355						0.102342	FFP data
C	Dairy / Eggs	C02	Cheese	Cheese cottage, plain	12-539						0.0639634	FFP data
C	Dairy / Eggs	C02	Cheese	Cheese, spreadable, medium fat, soft, white	12-538						0.243061	FFP data
C	Dairy / Eggs	C02	Cheese	Cheese, processed, plain	12-540						0.14072	FFP data
C	Dairy / Eggs	C03	Cream and crème fraiche	TOTAL		15984.2	1.59842e+07	0.253717	253.717	0.69464
C	Dairy / Eggs	C03	Cream and crème fraiche	Cream, fresh, clotted	12-592						0.17366	Equal split
C	Dairy / Eggs	C03	Cream and crème fraiche	Cream, fresh, single	12-332						0.17366	Equal split
C	Dairy / Eggs	C03	Cream and crème fraiche	Creme fraiche, full fat	12-335						0.17366	Equal split
C	Dairy / Eggs	C03	Cream and crème fraiche	Dips, sour-cream based, reduced fat	17-677						0.17366	Equal split
C	Dairy / Eggs	C04	Egg	TOTAL		21335.5	2.13355e+07	0.338659	338.659	0.927199			Most eggs are raw when thrown away (estimate 70 %)
C	Dairy / Eggs	C04	Egg	Egg, chicken, whole, raw	12-937						0.649039	Other
C	Dairy / Eggs	C04	Egg	Egg, chicken, whole, boiled	12-940						0.27816	Other
C	Dairy / Eggs	C05	Yoghurt / yoghurt drink	TOTAL		53238.4	5.32384e+07	0.845054	845.054	2.31363
C	Dairy / Eggs	C05	Yoghurt / yoghurt drink	Yogurt, whole milk, plain	12-184						0.549488	FFP data	75% / 25% split between fruit / plain, 95 % yogurt to 5 % fromage frais
C	Dairy / Eggs	C05	Yoghurt / yoghurt drink	Yogurt, whole milk, fruit	12-375						1.64846	FFP data
C	Dairy / Eggs	C05	Yoghurt / yoghurt drink	Fromage frais, virtually fat free, natural	12-528						0.0289204	FFP data
C	Dairy / Eggs	C05	Yoghurt / yoghurt drink	Fromage frais, virtually fat free, fruit	12-372						0.0867612	FFP data
C	Dairy / Eggs	C06	Other dairy	TOTAL		1727.44	1.72744e+06	0.0274198	27.4198	0.0750712
C	Dairy / Eggs	C06	Other dairy	Milk, evaporated, whole	12-522						0.0250237	FFP data
C	Dairy / Eggs	C06	Other dairy	Milk, condensed, whole, sweetened	12-520						0.0250237	FFP data
C	Dairy / Eggs	C06	Other dairy	Milk, skimmed, dried, fortified	12-521						0.0250237	FFP data
D	Staple Foods	D01	Breakfast cereal	TOTAL		69029.9	6.90299e+07	1.09571	1095.71	2.9999
D	Staple Foods	D01	Breakfast cereal	Porridge oats, unfortified	11-788						0.442938	FFP data
D	Staple Foods	D01	Breakfast cereal	Breakfast cereal, crunchy/crispy muesli type cereal, with nuts, unfortified	11-939						0.362404	FFP data
D	Staple Foods	D01	Breakfast cereal	Breakfast cereal, bran type cereal, fortified	11-767						0.966411	FFP data
D	Staple Foods	D01	Breakfast cereal	Breakfast cereal, cornflakes, frosted, fortified	11-749						0.644274	FFP data
D	Staple Foods	D01	Breakfast cereal	Breakfast cereal, cornflakes, unfortified	11-745						0.583873	FFP data
D	Staple Foods	D02	Flour	Flour, wheat, white, plain, soft	11-886				128.969	0.353098	0.353098
D	Staple Foods	D03	Pasta	TOTAL		33942.4	3.39424e+07	0.538768	538.768	1.47507			WRAP split by weight for cooked and raw (cooked 89%, raw 11%)
D	Staple Foods	D03	Pasta	Pasta, egg, white, dried, raw	11-715						0.161351	Other
D	Staple Foods	D03	Pasta	Pasta, white, dried, boiled in unsalted water	11-1129						1.31371	Other
D	Staple Foods	D05	Rice	TOTAL		39235.2	3.92352e+07	0.622781	622.781	1.70508
D	Staple Foods	D05	Rice	Rice, white, long grain, raw	11-861						0.139687	Other
D	Staple Foods	D05	Rice	Rice, white, long grain, boiled in unsalted water	11-862						1.5654	Other
D	Staple Foods	D06	Other staple foods	TOTAL		1793.49	1.79349e+06	0.0284681	28.4681	0.0779415
D	Staple Foods	D06	Other staple foods	Couscous, plain, raw	11-901						0.0194854	Equal split
D	Staple Foods	D06	Other staple foods	Couscous, plain, cooked	11-902						0.0194854	Equal split
D	Staple Foods	D06	Other staple foods	Semolina, raw	11-903						0.0194854	Equal split
D	Staple Foods	D06	Other staple foods	Tapioca, raw	11-027						0.0194854	Equal split
E	Fresh Fruit	E01	Apple	Apples, eating, raw, flesh and skin	14-319				1038.7	2.8438	2.8438		Fruit skins were included when normally edible (e.g. apple but not banana)
E	Fresh Fruit	E02	Banana	Bananas, flesh only	14-318				726.244	1.98835	1.98835
E	Fresh Fruit	E03	Kiwi	Kiwi fruit, flesh and seeds	14-293				66.1546	0.181121	0.181121
E	Fresh Fruit	E04	Melon	Melon, flesh only, average	14-354				345.727	0.946548	0.946548
E	Fresh Fruit	E05	Mixed fruit	Fruit salad, homemade	14-333				93.7753	0.256743	0.256743
E	Fresh Fruit	E06	Orange	Oranges, flesh only	14-327				534.437	1.46321	1.46321
E	Fresh Fruit	E07	Pear	Pears, average, raw, flesh only	14-365				309.844	0.848307	0.848307
E	Fresh Fruit	E08	Pineapple	Pineapple, raw, flesh only	14-208				150.065	0.410857	0.410857
E	Fresh Fruit	E10	Soft/Berry fruit	TOTAL		43730.3	4.37303e+07	0.694132	694.132	1.90043
E	Fresh Fruit	E10	Soft/Berry fruit	Strawberries, raw	14-324						0.316738	Equal split
E	Fresh Fruit	E10	Soft/Berry fruit	Blackberries, raw	14-048						0.316738	Equal split
E	Fresh Fruit	E10	Soft/Berry fruit	Blueberries	14-325						0.316738	Equal split
E	Fresh Fruit	E10	Soft/Berry fruit	Grapes, average	14-350						0.316738	Equal split
E	Fresh Fruit	E10	Soft/Berry fruit	Raspberries, raw	14-244						0.316738	Equal split
E	Fresh Fruit	E10	Soft/Berry fruit	Redcurrants, raw	14-249						0.316738	Equal split
E	Fresh Fruit	E11	Stone fruit	TOTAL		28701.3	2.87013e+07	0.455577	455.577	1.2473
E	Fresh Fruit	E11	Stone fruit	Apricots, raw, flesh and skin	14-025						0.155913	Equal split
E	Fresh Fruit	E11	Stone fruit	Avocado, average, flesh only	14-037						0.155913	Equal split
E	Fresh Fruit	E11	Stone fruit	Cherries, flesh and skin, raw	14-061						0.155913	Equal split
E	Fresh Fruit	E11	Stone fruit	Damsons, flesh and skin, raw	14-077						0.155913	Equal split
E	Fresh Fruit	E11	Stone fruit	Mangoes, ripe, raw, flesh only	14-294						0.155913	Equal split
E	Fresh Fruit	E11	Stone fruit	Nectarines, flesh and skin	14-297						0.155913	Equal split
E	Fresh Fruit	E11	Stone fruit	Peaches, raw, flesh and skin	14-299						0.155913	Equal split
E	Fresh Fruit	E11	Stone fruit	Plums, average, raw, flesh and skin	14-300						0.155913	Equal split
E	Fresh Fruit	E12	Other citrus	TOTAL		20753.2	2.07532e+07	0.329416	329.416	0.901893
E	Fresh Fruit	E12	Other citrus	Grapefruit, raw, flesh only	14-292						0.300631	Equal split
E	Fresh Fruit	E12	Other citrus	Lemons, peeled, flesh only	14-129						0.300631	Equal split
E	Fresh Fruit	E12	Other citrus	Limes, flesh only	14-131						0.300631	Equal split
E	Fresh Fruit	E13	Other fruit	TOTAL		1417.43	1.41743e+06	0.0224989	22.4989	0.0615986
E	Fresh Fruit	E13	Other fruit	Coconut, flesh only, fresh	14-816						0.00879981	Equal split
E	Fresh Fruit	E13	Other fruit	Figs, whole green fruit, raw	14-091						0.00879981	Equal split
E	Fresh Fruit	E13	Other fruit	Guava, flesh only, raw	14-118						0.00879981	Equal split
E	Fresh Fruit	E13	Other fruit	Lychees, raw, flesh only	14-142						0.00879981	Equal split
E	Fresh Fruit	E13	Other fruit	Papaya, raw, flesh only	14-180						0.00879981	Equal split
E	Fresh Fruit	E13	Other fruit	Passion fruit, flesh and pips	14-178						0.00879981	Equal split
E	Fresh Fruit	E13	Other fruit	Pomegranate, flesh and pips	14-226						0.00879981	Equal split
F	Processed Fruit	F01	Apple	TOTAL		4149.46	4.14946e+06	0.0658644	65.8644	0.180327
F	Processed Fruit	F01	Apple	Apples, cooking, baked without sugar, flesh only, weighed with skin [uk] - 14-343	14-342						0.0901634	Equal split
F	Processed Fruit	F01	Apple	Apples, eating, dried [uk] - 14-016	14-016						0.0901634	Equal split
F	Processed Fruit	F02	Banana	Bananas, flesh only	14-318				19.735	0.0540314	0.0540314
F	Processed Fruit	F04	Melon	Melon, flesh only, average	14-354				4.48908	0.0122904	0.0122904
F	Processed Fruit	F05	Mixed fruit	Dried mixed fruit	14-087				76.3721	0.209095	0.209095
F	Processed Fruit	F07	Pear	Pears, canned in juice, whole contents	14-197				3.29941	0.00903329	0.00903329
F	Processed Fruit	F08	Pineapple	Pineapple, canned in juice, whole contents	14-211				20.2405	0.0554155	0.0554155
F	Processed Fruit	F10	Soft / berry fruit	Blackberries, stewed without sugar	14-050				52.1453	0.142766	0.142766
F	Processed Fruit	F11	Stone fruit	Peaches, canned in juice, whole contents	14-188				50.5623	0.138432	0.138432
F	Processed Fruit	F12	Other citrus	Grapefruit, canned in juice, whole contents	14-107				10.737	0.0293964	0.0293964
F	Processed Fruit	F13	Other fruit	TOTAL		1280.08	1.28008e+06	0.0203188	20.3188	0.0556297
F	Processed Fruit	F13	Other fruit	Coconut, desiccated	14-873						0.0185432	Equal split
F	Processed Fruit	F13	Other fruit	Figs, ready-to-eat, semi-dried	14-095						0.0185432	Equal split
F	Processed Fruit	F13	Other fruit	Fruit cocktail, canned in juice, whole contents	14-336						0.0185432	Equal split
G	Fresh Vegetables and salads	G01	Aubergine	TOTAL		2000.07	2.00007e+06	0.0317471	31.7471	0.0869187			A minority of fresh vegetables thrown away cooked (c. 25% of those that can be cooked)
G	Fresh Vegetables and salads	G01	Aubergine	Aubergine, raw	13-161						0.0651891	75% raw
G	Fresh Vegetables and salads	G01	Aubergine	Aubergine, fried in corn oil	13-162						0.0217297	25 % cooked
G	Fresh Vegetables and salads	G03	Bean (all varieties)	TOTAL		8288.09	8.28809e+06	0.131557	131.557	0.360184
G	Fresh Vegetables and salads	G03	Bean (all varieties)	Beansprouts, mung, raw [uk] - 13-426	13-426						0.0900459	75% raw
G	Fresh Vegetables and salads	G03	Bean (all varieties)	Beansprouts, mung, stir-fried in rapeseed oil	13-567						0.0300153	25 % cooked
G	Fresh Vegetables and salads	G03	Bean (all varieties)	Beans, green, raw [uk] - 13-514	13-514						0.0900459	75% raw
G	Fresh Vegetables and salads	G03	Bean (all varieties)	Beans, green, boiled in unsalted water	13-515						0.0300153	25 % cooked
G	Fresh Vegetables and salads	G03	Bean (all varieties)	Beans, runner, raw [uk] - 13-112	13-112						0.0900459	75% raw
G	Fresh Vegetables and salads	G03	Bean (all varieties)	Beans, runner, boiled in unsalted water	13-114						0.0300153	25 % cooked
G	Fresh Vegetables and salads	G04	Broccoli	TOTAL		42037.8	4.20378e+07	0.667267	667.267	1.82688
G	Fresh Vegetables and salads	G04	Broccoli	Broccoli, green, raw [uk] - 13-502	13-502						1.37016	75% raw
G	Fresh Vegetables and salads	G04	Broccoli	Broccoli, green, boiled in unsalted water	13-503						0.456719	25 % cooked
G	Fresh Vegetables and salads	G05	Cabbage	TOTAL		49924.6	4.99246e+07	0.792454	792.454	2.16962
G	Fresh Vegetables and salads	G05	Cabbage	Cabbage, average, raw	13-582						1.62722	75% raw
G	Fresh Vegetables and salads	G05	Cabbage	Cabbage, average, boiled in unsalted water	13-581						0.542405	25 % cooked
G	Fresh Vegetables and salads	G06	Carrot	TOTAL		104414	1.04414e+08	1.65736	1657.36	4.5376
G	Fresh Vegetables and salads	G06	Carrot	Carrots, old, raw [uk] - 13-496	13-496						3.4032	75% raw
G	Fresh Vegetables and salads	G06	Carrot	Carrots, young, boiled in unsalted water (13-449)	13-449						1.1344	25 % cooked
G	Fresh Vegetables and salads	G07	Cauliflower	TOTAL		24549.6	2.45496e+07	0.389676	389.676	1.06687
G	Fresh Vegetables and salads	G07	Cauliflower	Cauliflower, raw [uk] - 13-512	13-512						0.800155	75% raw
G	Fresh Vegetables and salads	G07	Cauliflower	Cauliflower, boiled in unsalted water	13-513						0.266718	25 % cooked
G	Fresh Vegetables and salads	G08	Celery	TOTAL		13310.1	1.33101e+07	0.211272	211.272	0.578432
G	Fresh Vegetables and salads	G08	Celery	Celery, raw [uk] - 13-451	13-451						0.433824	75% raw
G	Fresh Vegetables and salads	G08	Celery	Celery, boiled in unsalted water	13-544						0.144608	25 % cooked
G	Fresh Vegetables and salads	G09	Coleslaw / houmous	TOTAL		103.474	103474	0.00164244	1.64244	0.00449675
G	Fresh Vegetables and salads	G09	Coleslaw / houmous	Coleslaw, not low calorie, retail	15-635						0.00224838	Equal split
G	Fresh Vegetables and salads	G09	Coleslaw / houmous	Houmous	13-556						0.00224838	Equal split
G	Fresh Vegetables and salads	G10	Courgette	TOTAL		5090.54	5.09054e+06	0.0808023	80.8023	0.221225
G	Fresh Vegetables and salads	G10	Courgette	Courgette, raw	13-230						0.165918	75% raw
G	Fresh Vegetables and salads	G10	Courgette	Courgette, fried in corn oil	13-232						0.0553062	25 % cooked
G	Fresh Vegetables and salads	G11	Cucumber	Cucumber, raw, flesh and skin	13-523				539.085	1.47594	1.47594
G	Fresh Vegetables and salads	G12	Leafy salad	TOTAL		21998.8	2.19988e+07	0.349187	349.187	0.956023
G	Fresh Vegetables and salads	G12	Leafy salad	Lettuce, average, raw	13-520						0.478012	Other	Lettuce dominates this waste category
G	Fresh Vegetables and salads	G12	Leafy salad	Salad, green	15-648						0.119503	Other
G	Fresh Vegetables and salads	G12	Leafy salad	Rocket, raw	13-522						0.119503	Other
G	Fresh Vegetables and salads	G12	Leafy salad	Watercress, raw	13-462						0.119503	Other
G	Fresh Vegetables and salads	G12	Leafy salad	Mustard and cress, raw	13-297						0.119503	Other
G	Fresh Vegetables and salads	G13	Leek	TOTAL		6073.67	6.07367e+06	0.0964074	96.4074	0.263949
G	Fresh Vegetables and salads	G13	Leek	Leeks, raw	13-466						0.197962	75% raw
G	Fresh Vegetables and salads	G13	Leek	Leeks, boiled in unsalted water	13-452						0.0659873	25 % cooked
G	Fresh Vegetables and salads	G14	Lettuce	Lettuce, average, raw	13-520				731.624	2.00308	2.00308
G	Fresh Vegetables and salads	G15	Mixed vegetables	Vegetables, mixed, frozen, boiled in unsalted water	13-543				260.59	0.713457	0.713457		No option for uncooked mixed vegetables in food database
G	Fresh Vegetables and salads	G16	Mushroom	TOTAL		21777	2.1777e+07	0.345667	345.667	0.946386
G	Fresh Vegetables and salads	G16	Mushroom	Mushrooms, white, raw	13-505						0.709789	75% raw
G	Fresh Vegetables and salads	G16	Mushroom	Mushrooms, white, fried in corn oil	13-546						0.236596	25 % cooked
G	Fresh Vegetables and salads	G17	Non-leafy salad	TOTAL		2924.38	2.92438e+06	0.0464188	46.4188	0.127088
G	Fresh Vegetables and salads	G17	Non-leafy salad	Salad, beetroot and onion in French dressing	15-870						0.0635438	Equal split
G	Fresh Vegetables and salads	G17	Non-leafy salad	Salad, tomato and onion	15-876						0.0635438	Equal split
G	Fresh Vegetables and salads	G18	Onion	TOTAL		50868.6	5.08686e+07	0.807438	807.438	2.21065
G	Fresh Vegetables and salads	G18	Onion	Onions, raw	13-499						1.65798	75% raw
G	Fresh Vegetables and salads	G18	Onion	Onions, fried in sunflower oil	13-501						0.552661	25 % cooked
G	Fresh Vegetables and salads	G19	Pea (all varieties)	TOTAL		4559.34	4.55934e+06	0.0723704	72.3704	0.198139
G	Fresh Vegetables and salads	G19	Pea (all varieties)	Peas, raw	13-438						0.0743023	75% raw	Peas 50%
G	Fresh Vegetables and salads	G19	Pea (all varieties)	Peas, boiled in unsalted water	13-439						0.0247674	25 % cooked
G	Fresh Vegetables and salads	G19	Pea (all varieties)	Peas, mange-tout, raw	13-122						0.0371511	75% raw	Mangetout 25%
G	Fresh Vegetables and salads	G19	Pea (all varieties)	Peas, mange-tout, stir-fried in rapeseed oil	13-568						0.0123837	25 % cooked
G	Fresh Vegetables and salads	G19	Pea (all varieties)	Peas, sugar-snap, raw	13-143						0.0371511	75% raw	Sugar snap peas 25%
G	Fresh Vegetables and salads	G19	Pea (all varieties)	Peas, sugar-snap, boiled in unsalted water	13-594						0.0123837	25 % cooked
G	Fresh Vegetables and salads	G20	Pepper	TOTAL		15804.5	1.58045e+07	0.250866	250.866	0.686832
G	Fresh Vegetables and salads	G20	Pepper	Pepper, capsicum, yellow, raw	13-526						0.171708	75% raw
G	Fresh Vegetables and salads	G20	Pepper	Pepper, capsicum, yellow, boiled in unsalted water	13-537						0.057236	25 % cooked
G	Fresh Vegetables and salads	G20	Pepper	Pepper, capsicum, red, raw	13-524						0.171708	75% raw
G	Fresh Vegetables and salads	G20	Pepper	Pepper, capsicum, red, boiled in unsalted water	13-525						0.057236	25 % cooked
G	Fresh Vegetables and salads	G20	Pepper	Peppers, capsicum, green, raw	13-318						0.171708	75% raw
G	Fresh Vegetables and salads	G20	Pepper	Peppers, capsicum, green, boiled in unsalted water	13-548						0.057236	25 % cooked
G	Fresh Vegetables and salads	G21	Potato	TOTAL		724502	7.24502e+08	11.5	11500	31.4854
G	Fresh Vegetables and salads	G21	Potato	Potatoes, old, raw, flesh only	13-489						11.807	75% raw
G	Fresh Vegetables and salads	G21	Potato	Potatoes, old, baked, flesh and skin	13-491						1.96784	12.5 % cooked
G	Fresh Vegetables and salads	G21	Potato	Potatoes, old, boiled in unsalted water, flesh only	13-490						1.96784	12.5 % cooked
G	Fresh Vegetables and salads	G21	Potato	Potatoes, new and salad, flesh only, raw	13-618						11.807	75% raw
G	Fresh Vegetables and salads	G21	Potato	Potatoes, new and salad, boiled in unsalted water, flesh and skin	13-495						3.93567	25 % cooked
G	Fresh Vegetables and salads	G22	Spinach	TOTAL		4792.06	4.79206e+06	0.0760645	76.0645	0.208253
G	Fresh Vegetables and salads	G22	Spinach	Spinach, baby, raw	13-521						0.078095	75% raw
G	Fresh Vegetables and salads	G22	Spinach	Spinach, baby, boiled in unsalted water	13-550						0.0260317	25 % cooked
G	Fresh Vegetables and salads	G22	Spinach	Spinach, mature, raw	13-572						0.078095	75% raw
G	Fresh Vegetables and salads	G22	Spinach	Spinach, mature, boiled in unsalted water	13-573						0.0260317	25 % cooked
G	Fresh Vegetables and salads	G24	Spring onion	Spring onions, bulbs and tops, raw	13-352				76.5465	0.209573	0.209573		No cooked spring onions in database so raw selected
G	Fresh Vegetables and salads	G25	Sprout	TOTAL		1215.19	1.21519e+06	0.0192887	19.2887	0.0528097
G	Fresh Vegetables and salads	G25	Sprout	Brussels sprouts, raw	13-177						0.0396072	75% raw
G	Fresh Vegetables and salads	G25	Sprout	Brussels sprouts, boiled in unsalted water	13-179						0.0132024	25 % cooked
G	Fresh Vegetables and salads	G26	Sweetcorn / corn on the cob	TOTAL		6800.24	6.80024e+06	0.10794	107.94	0.295524
G	Fresh Vegetables and salads	G26	Sweetcorn / corn on the cob	Sweetcorn, kernels, 'on-the-cob', raw, weighed with core	13-623						0.110822	75% raw
G	Fresh Vegetables and salads	G26	Sweetcorn / corn on the cob	Sweetcorn, kernels, boiled 'on the cob' in unsalted water							0.0369405	25 % cooked
G	Fresh Vegetables and salads	G26	Sweetcorn / corn on the cob	Sweetcorn, kernels, raw	13-622						0.147762		No cooked option without cob before processing
G	Fresh Vegetables and salads	G27	Tomato	TOTAL		45687.6	4.56876e+07	0.725199	725.199	1.98549
G	Fresh Vegetables and salads	G27	Tomato	Tomatoes, standard, raw	13-517						1.48912	75% raw
G	Fresh Vegetables and salads	G27	Tomato	Tomatoes, standard, fried in corn oil	13-603						0.496372	25 % cooked
G	Fresh Vegetables and salads	G28	Other vegetables and salad	TOTAL		13746.2	1.37462e+07	0.218194	218.194	0.597382
G	Fresh Vegetables and salads	G28	Other vegetables and salad	Spring greens, raw	13-348						0.149346	75% raw
G	Fresh Vegetables and salads	G28	Other vegetables and salad	Spring greens, boiled in unsalted water	13-350						0.0497819	25 % cooked
G	Fresh Vegetables and salads	G28	Other vegetables and salad	Rhubarb, stems only, raw	14-252						0.149346	75% raw
G	Fresh Vegetables and salads	G28	Other vegetables and salad	Rhubarb, stems only, stewed without sugar	14-254						0.0497819	25 % cooked
G	Fresh Vegetables and salads	G28	Other vegetables and salad	Squash, butternut, raw	13-355						0.149346	75% raw
G	Fresh Vegetables and salads	G28	Other vegetables and salad	Squash, butternut, baked	13-356						0.0497819	25 % cooked
G	Fresh Vegetables and salads	G29	Other root vegetables	TOTAL		35686.2	3.56862e+07	0.566448	566.448	1.55085
G	Fresh Vegetables and salads	G29	Other root vegetables	Beetroot, raw	13-164						0.166162	75% raw
G	Fresh Vegetables and salads	G29	Other root vegetables	Beetroot, boiled in unsalted water	13-539						0.0553875	25 % cooked
G	Fresh Vegetables and salads	G29	Other root vegetables	Celeriac, raw	13-219						0.166162	75% raw
G	Fresh Vegetables and salads	G29	Other root vegetables	Celeriac, boiled in unsalted water	13-585						0.0553875	25 % cooked
G	Fresh Vegetables and salads	G29	Other root vegetables	Parsnip, raw	13-312						0.166162	75% raw
G	Fresh Vegetables and salads	G29	Other root vegetables	Parsnip, boiled in unsalted water	13-454						0.0553875	25 % cooked
G	Fresh Vegetables and salads	G29	Other root vegetables	Radish, red, raw, flesh and skin	13-330						0.22155		No cooked radish in database
G	Fresh Vegetables and salads	G29	Other root vegetables	Swede, flesh only, raw	13-359						0.166162	75% raw
G	Fresh Vegetables and salads	G29	Other root vegetables	Swede, boiled in unsalted water, flesh only	13-361						0.0553875	25 % cooked
G	Fresh Vegetables and salads	G29	Other root vegetables	Sweet potato, raw, flesh only	13-463						0.166162	75% raw
G	Fresh Vegetables and salads	G29	Other root vegetables	Sweet potato, boiled in unsalted water, flesh only	13-551						0.0553875	25 % cooked
G	Fresh Vegetables and salads	G29	Other root vegetables	Turnip, flesh only, raw	13-389						0.166162	75% raw
G	Fresh Vegetables and salads	G29	Other root vegetables	Turnip, boiled in unsalted water	13-391						0.0553875	25 % cooked
H	Processed Vegetables and salad	H02	Baked beans	Baked beans, canned in tomato sauce	13-532				266.518	0.729686	0.729686
H	Processed Vegetables and salad	H03	Bean (all varieties)	TOTAL		2367.18	2.36718e+06	0.0375742	37.5742	0.102873
H	Processed Vegetables and salad	H03	Bean (all varieties)	Beans, butter, canned, re-heated, drained	13-559						0.0171454	Equal split
H	Processed Vegetables and salad	H03	Bean (all varieties)	Beans, chick peas, canned, re-heated, drained	13-560						0.0171454	Equal split
H	Processed Vegetables and salad	H03	Bean (all varieties)	Beans, green, boiled in unsalted water	13-515						0.0171454	Equal split
H	Processed Vegetables and salad	H03	Bean (all varieties)	Beans, haricot, whole, dried, boiled in unsalted water	13-087						0.0171454	Equal split
H	Processed Vegetables and salad	H03	Bean (all varieties)	Beans, red kidney, canned in water, re-heated, drained	13-561						0.0171454	Equal split
H	Processed Vegetables and salad	H03	Bean (all varieties)	Beans, runner, boiled in unsalted water	13-114						0.0171454	Equal split
H	Processed Vegetables and salad	H04	Broccoli	Broccoli, green, boiled in unsalted water	13-503				19.976	0.0546914	0.0546914
H	Processed Vegetables and salad	H05	Cabbage	Cabbage, average, boiled in unsalted water	13-581				20.4823	0.0560774	0.0560774
H	Processed Vegetables and salad	H06	Carrot	TOTAL		1967.05	1.96705e+06	0.031223	31.223	0.0854841
H	Processed Vegetables and salad	H06	Carrot	Carrots, young, canned in water, re-heated, drained	13-565						0.0284947	Equal split
H	Processed Vegetables and salad	H06	Carrot	Carrots, old, boiled in unsalted water	13-497						0.0284947	Equal split
H	Processed Vegetables and salad	H06	Carrot	Carrots, young, boiled in unsalted water	13-449						0.0284947	Equal split
H	Processed Vegetables and salad	H07	Cauliflower	Cauliflower, boiled in unsalted water	13-513				9.02494	0.0247089	0.0247089
H	Processed Vegetables and salad	H08	Celery	Celery, raw	13-451				15.9517	0.0436734	0.0436734
H	Processed Vegetables and salad	H15	Mixed vegetables	TOTAL		6491.43	6.49143e+06	0.103039	103.039	0.282104
H	Processed Vegetables and salad	H15	Mixed vegetables	Vegetables, mixed, frozen, boiled in unsalted water	13-543						0.141052	Equal split
H	Processed Vegetables and salad	H15	Mixed vegetables	Vegetables, mixed, stir-fry type, frozen, fried in rapeseed oil	13-604						0.141052	Equal split
H	Processed Vegetables and salad	H17	Non-leafy salad	TOTAL		2550.47	2.55047e+06	0.0404836	40.4836	0.110838
H	Processed Vegetables and salad	H17	Non-leafy salad	Salad, potato, with mayonnaise [uk] - 15-874	15-874						0.0554191	Equal split
H	Processed Vegetables and salad	H17	Non-leafy salad	Salad, wholemeal pasta, with vegetables and mayonnaise [uk] - 15-294	15-294						0.0554191	Equal split
H	Processed Vegetables and salad	H18	Onion	TOTAL		4565.48	4.56548e+06	0.0724679	72.4679	0.198406
H	Processed Vegetables and salad	H18	Onion	Onions, pickled, drained	13-309						0.0992032	Equal split
H	Processed Vegetables and salad	H18	Onion	Onions, dried, raw	13-590						0.0992032	Equal split
H	Processed Vegetables and salad	H19	Pea (all varieties)	TOTAL		2382.47	2.38247e+06	0.037817	37.817	0.103537
H	Processed Vegetables and salad	H19	Pea (all varieties)	Peas, frozen, boiled in unsalted water	13-536						0.0641931	FFP data
H	Processed Vegetables and salad	H19	Pea (all varieties)	Peas, mushy, canned, re-heated	13-563						0.0186367	FFP data
H	Processed Vegetables and salad	H19	Pea (all varieties)	Peas, canned in water, re-heated, drained	13-564						0.0207074	FFP data
H	Processed Vegetables and salad	H20	Pepper	TOTAL		23.5486	23548.6	0.000373787	0.373787	0.00102337
H	Processed Vegetables and salad	H20	Pepper	Pepper, capsicum, red, boiled in unsalted water	13-525						0.000341125	Equal split	No processed options, so cooked selected
H	Processed Vegetables and salad	H20	Pepper	Pepper, capsicum, yellow, boiled in unsalted water	13-537						0.000341125	Equal split
H	Processed Vegetables and salad	H20	Pepper	Peppers, capsicum, green, boiled in unsalted water	13-548						0.000341125	Equal split
H	Processed Vegetables and salad	H21	Potato	TOTAL		83811.9	8.38119e+07	1.33035	1330.35	3.64229
H	Processed Vegetables and salad	H21	Potato	Potato chips, fine cut, from fast food outlets	13-486						0.46746	FFP data
H	Processed Vegetables and salad	H21	Potato	Potato chips, homemade, fried in dripping	13-596						0.46746	FFP data
H	Processed Vegetables and salad	H21	Potato	Potato chips, fried in commercial oil, from takeaway fish and chip shops	13-485						0.46746	FFP data
H	Processed Vegetables and salad	H21	Potato	Potato chips, oven ready, no batter, baked [uk] - 13-487	13-487						0.428505	FFP data
H	Processed Vegetables and salad	H21	Potato	Potato chips, fine cut, frozen, fried in blended vegetable oil	50-684						0.46746	FFP data
H	Processed Vegetables and salad	H21	Potato	Potato wedges, retail, cooked [uk] - 13-483	13-483						0.46746	FFP data
H	Processed Vegetables and salad	H21	Potato	Potato products, shaped, frozen, baked	13-533						0.876487	FFP data
H	Processed Vegetables and salad	H23	Vegetable based sandwich spread	TOTAL		942.672	942672	0.014963	14.963	0.0409666
H	Processed Vegetables and salad	H23	Vegetable based sandwich spread	Tofu spread	15-888						0.0204833	Equal split
H	Processed Vegetables and salad	H23	Vegetable based sandwich spread	Tahini paste	14-847						0.0204833	Equal split
H	Processed Vegetables and salad	H26	Sweetcorn / corn on the cob	TOTAL		3207.48	3.20748e+06	0.0509123	50.9123	0.13939
H	Processed Vegetables and salad	H26	Sweetcorn / corn on the cob	Sweetcorn, baby, fresh and frozen, boiled in unsalted water	13-552						0.0696952	Equal split
H	Processed Vegetables and salad	H26	Sweetcorn / corn on the cob	Sweetcorn kernels, canned in water, drained	13-529						0.0696952	Equal split
H	Processed Vegetables and salad	H27	Tomato	TOTAL		14406.7	1.44067e+07	0.228678	228.678	0.626086
H	Processed Vegetables and salad	H27	Tomato	Tomato juice	13-382						0.0212232	FFP data
H	Processed Vegetables and salad	H27	Tomato	Tomato puree	13-531						0.0424465	FFP data
H	Processed Vegetables and salad	H27	Tomato	Tomatoes, canned, whole contents	13-530						0.562416	FFP data
H	Processed Vegetables and salad	H28	Other vegetables and salad	TOTAL		4708.14	4.70814e+06	0.0747324	74.7324	0.204606
H	Processed Vegetables and salad	H28	Other vegetables and salad	Gherkins, pickled, drained	13-246						0.0409212	Equal split
H	Processed Vegetables and salad	H28	Other vegetables and salad	Lentils, red, split, dried, boiled in unsalted water	13-434						0.0409212	Equal split
H	Processed Vegetables and salad	H28	Other vegetables and salad	Quorn, pieces, as purchased	13-574						0.0409212	Equal split
H	Processed Vegetables and salad	H28	Other vegetables and salad	Beans, soya, dried, raw	13-115						0.0409212	Equal split
H	Processed Vegetables and salad	H28	Other vegetables and salad	Water chestnuts, raw	13-394						0.0409212	Equal split
H	Processed Vegetables and salad	H29	Other root vegetables	Beetroot, pickled, drained	13-166					0.22551	0.22551
H	Processed Vegetables and salad	H30	Coleslaw	Coleslaw, not low calorie, retail	15-635					0.861712	0.861712
H	Processed Vegetables and salad	H31	Hummus	Houmous	13-556					0.0838433	0.0838433
I	Confectionery and snacks	I01	Chocolate and sweets	TOTAL		17905.4	1.79054e+07	0.284212	284.212	0.77813
I	Confectionery and snacks	I01	Chocolate and sweets	Chocolate, milk	17-648						0.205426	FFP data
I	Confectionery and snacks	I01	Chocolate and sweets	Chocolate, fancy and filled	17-690						0.311252	FFP data
I	Confectionery and snacks	I01	Chocolate and sweets	Sweets, boiled	17-101						0.224101	FFP data
I	Confectionery and snacks	I01	Chocolate and sweets	Peppermints	17-117						0.0124501	FFP data
I	Confectionery and snacks	I01	Chocolate and sweets	Fudge, homemade	17-683						0.0249002	FFP data
I	Confectionery and snacks	I02	Cereal bar	Cereal bars, with fruit and/or nuts, no chocolate, unfortified	11-819					0.0515705	0.0515705
I	Confectionery and snacks	I03	Savoury snacks	TOTAL		21541.4	2.15414e+07	0.341928	341.928	0.936147
I	Confectionery and snacks	I03	Savoury snacks	Bombay mix	17-764						0.133735	Equal split
I	Confectionery and snacks	I03	Savoury snacks	Potato crisps, fried in sunflower oil	17-671						0.133735	Equal split
I	Confectionery and snacks	I03	Savoury snacks	Nuts, mixed	14-880						0.133735	Equal split
I	Confectionery and snacks	I03	Savoury snacks	Popcorn, salted, retail	17-692						0.133735	Equal split
I	Confectionery and snacks	I03	Savoury snacks	Prawn crackers, takeaway	11-1023						0.133735	Equal split
I	Confectionery and snacks	I03	Savoury snacks	Potato snacks, pringle-type, fried in vegetable oil	17-642						0.133735	Equal split
I	Confectionery and snacks	I03	Savoury snacks	Tortilla chips fried in sunflower oil	17-644						0.133735	Equal split
I	Confectionery and snacks	I04	Other confectionery and snacks	TOTAL		946.946	946946	0.0150309	15.0309	0.0411523
I	Confectionery and snacks	I04	Other confectionery and snacks	Dried mixed fruit	14-087						0.0205762	Equal split
I	Confectionery and snacks	I04	Other confectionery and snacks	Nuts, mixed	14-880						0.0205762	Equal split
I	Confectionery and snacks	I05	Sweet biscuits	TOTAL		18864	1.8864e+07	0.299428	299.428	0.81979
I	Confectionery and snacks	I05	Sweet biscuits	Biscuits, short or sweet, half coated in chocolate	11-806						0.288658	FFP data
I	Confectionery and snacks	I05	Sweet biscuits	Biscuits, short, sweet	11-796						0.531131	FFP data
J	Drink	J01	Coffee	TOTAL		23501.5	2.35015e+07	0.373039	373.039	1.02133
J	Drink	J01	Coffee	Coffee, infusion, average	17-833						0.161262	FFP data
J	Drink	J01	Coffee	Coffee, infusion, average, with semi-skimmed milk	17-157						0.161262	FFP data	Assumed all liquid rather than solids thrown away
J	Drink	J01	Coffee	Coffee, instant, made up with water	17-159						0.349401	FFP data	Assumed no sugar content
J	Drink	J01	Coffee	Coffee, instant, made up with water and semi-skimmed milk	17-161						0.349401	FFP data
J	Drink	J02	Fruit juice and smoothies	TOTAL		119466	1.19466e+08	1.89628	1896.28	5.19174
J	Drink	J02	Fruit juice and smoothies	Fruit juice, mixed	17-746						4.59416	FFP data
J	Drink	J02	Fruit juice and smoothies	Tomato juice	13-382						0.0783987	FFP data
J	Drink	J02	Fruit juice and smoothies	Smoothies	17-747						0.519174	FFP data
J	Drink	J03	Hot chocolate	TOTAL		13694.9	1.36949e+07	0.217379	217.379	0.595152
J	Drink	J03	Hot chocolate	Drinking chocolate powder, made up with semi-skimmed milk	17-790						0.0178546	Equal split
J	Drink	J03	Hot chocolate	Drinking chocolate, powder	17-498						0.577297	Equal split
J	Drink	J04	Lager, beer and cider	TOTAL		73412.9	7.34129e+07	1.16528	1165.28	3.19038
J	Drink	J04	Lager, beer and cider	Lager, standard	17-749						1.88726	FFP data
J	Drink	J04	Lager, beer and cider	Beer, bitter, average (<4% ABV)	17-506						0.674023	FFP data
J	Drink	J04	Lager, beer and cider	Cider, dry	17-222						0.629088	FFP data
J	Drink	J05	Milkshake and milk drink	TOTAL		23277.1	2.32771e+07	0.369479	369.479	1.01158
J	Drink	J05	Milkshake and milk drink	Milkshake, thick, takeaway	12-327						0.505789	Equal split
J	Drink	J05	Milkshake and milk drink	Milk, flavoured, pasteurised, strawberry, banana	12-326						0.505789	Equal split
J	Drink	J06	Carbonated soft drink	TOTAL		229396	2.29396e+08	3.64121	3641.21	9.9691
J	Drink	J06	Carbonated soft drink	Cola	17-175						5.71176	FFP data
J	Drink	J06	Carbonated soft drink	Cola, diet	17-505						4.25733	FFP data
J	Drink	J07	Squash	Fruit juice drink/squash, undiluted	17-738					1.65073	1.65073		Data is for undiluted
J	Drink	J08	Tea waste	TOTAL		55723.1	5.57231e+07	0.884494	884.494	2.42161			Majority hot drinks are thrown down sink as complete drinks
J	Drink	J08	Tea waste	Tea, black, infusion, average	17-165						1.21081	Equal split
J	Drink	J08	Tea waste	Tea, infusion, average, with semi-skimmed milk	17-169						1.21081	Equal split
J	Drink	J09	Bottled water	Water, distilled	17-377					2.27341	2.27341
J	Drink	J10	Wine	TOTAL		41224	4.1224e+07	0.654349	654.349	1.79151
J	Drink	J10	Wine	Wine, white, medium	17-756						0.895755	Equal split
J	Drink	J10	Wine	Wine, red	17-752						0.895755	Equal split
J	Drink	J11	Other alcohol	TOTAL		10145.8	1.01458e+07	0.161044	161.044	0.440915
J	Drink	J11	Other alcohol	Pre-mixed spirit based drinks	17-758						0.143972	FFP data
J	Drink	J11	Other alcohol	Spirits, 40% volume	17-247						0.296943	FFP data
J	Drink	J12	Other drink	Energy drink, carbonated	17-672					0.226413	0.226413
K	Condiments, sauces, herbs & spices	K01	Cook in sauce	TOTAL		41458.4	4.14584e+07	0.65807	658.07	1.8017			Data likely dominated by curry and pasta sauce
K	Condiments, sauces, herbs & spices	K01	Cook in sauce	Sauce, pasta, tomato based, for bolognese	17-618						0.900849	Equal split
K	Condiments, sauces, herbs & spices	K01	Cook in sauce	Sauces, Indian cook in, other	17-627						0.900849	Equal split
K	Condiments, sauces, herbs & spices	K02	Dip	TOTAL		6089.55	6.08955e+06	0.0966595	96.6595	0.264639
K	Condiments, sauces, herbs & spices	K02	Dip	Dips, sour-cream based, assorted flavours	17-299						0.0882131	Equal split
K	Condiments, sauces, herbs & spices	K02	Dip	Guacamole, homemade	17-797						0.0882131	Equal split
K	Condiments, sauces, herbs & spices	K02	Dip	Taramasalata	16-449						0.0882131	Equal split
K	Condiments, sauces, herbs & spices	K03	Gravy	TOTAL		11978.8	1.19788e+07	0.190139	190.139	0.520573
K	Condiments, sauces, herbs & spices	K03	Gravy	Gravy instant granules	17-724						0.260287	Equal split
K	Condiments, sauces, herbs & spices	K03	Gravy	Gravy instant granules, made up with water	17-725						0.260287	Equal split
K	Condiments, sauces, herbs & spices	K04	Herb / Spice	TOTAL		6959.04	6.95904e+06	0.110461	110.461	0.302426
K	Condiments, sauces, herbs & spices	K04	Herb / Spice	Mixed herbs, dried	13-884						0.0756064	Equal split
K	Condiments, sauces, herbs & spices	K04	Herb / Spice	Ginger, ground	13-832						0.0756064	Equal split
K	Condiments, sauces, herbs & spices	K04	Herb / Spice	Garlic, raw	13-244						0.0756064	Equal split
K	Condiments, sauces, herbs & spices	K04	Herb / Spice	Peppers, capsicum, chilli, red, raw	13-317						0.0756064	Equal split
K	Condiments, sauces, herbs & spices	K05	Honey	Honey	17-050					0.0570175	0.0570175
K	Condiments, sauces, herbs & spices	K06	Jam	TOTAL		8047.72	8.04772e+06	0.127742	127.742	0.349737
K	Condiments, sauces, herbs & spices	K06	Jam	Jam, fruit with edible seeds	17-073						0.22256	FFP data
K	Condiments, sauces, herbs & spices	K06	Jam	Marmalade	17-078				0		0.127177	FFP data
K	Condiments, sauces, herbs & spices	K07	Ketchup	Tomato ketchup	17-709					0.129784	0.129784		Specific to tomato ketchup
K	Condiments, sauces, herbs & spices	K08	Mayonnaise / salad cream	TOTAL		8054.07	8.05407e+06	0.127842	127.842	0.350013
K	Condiments, sauces, herbs & spices	K08	Mayonnaise / salad cream	Mayonnaise, standard, retail	17-654						0.175007	Equal split
K	Condiments, sauces, herbs & spices	K08	Mayonnaise / salad cream	Salad cream	17-703						0.175007	Equal split
K	Condiments, sauces, herbs & spices	K09	Olives	Olives, green, in brine, drained, flesh and skin	14-340					0.0803286	0.0803286
K	Condiments, sauces, herbs & spices	K10	Pickle	TOTAL		2232.43	2.23243e+06	0.0354354	35.4354	0.0970168
K	Condiments, sauces, herbs & spices	K10	Pickle	Pickle, sweet	17-718						0.0485084	Equal split
K	Condiments, sauces, herbs & spices	K10	Pickle	Piccalilli	17-702						0.0485084	Equal split
K	Condiments, sauces, herbs & spices	K11	Salt	Salt	17-367					0.0452387	0.0452387
K	Condiments, sauces, herbs & spices	K12	Sugar	Sugar, white	17-063					0.216675	0.216675		Covers multiple types of sugar, but nutritionally similar e.g. icing sugar, granulated, etc.
K	Condiments, sauces, herbs & spices	K13	Sweet spread	TOTAL		1356.69	1.35669e+06	0.0215347	21.5347	0.0589588
K	Condiments, sauces, herbs & spices	K13	Sweet spread	Chocolate spread	17-659						0.0117918	Equal split
K	Condiments, sauces, herbs & spices	K13	Sweet spread	Peanut butter, smooth	14-892						0.0117918	Equal split
K	Condiments, sauces, herbs & spices	K13	Sweet spread	Syrup, golden	17-065						0.0117918	Equal split
K	Condiments, sauces, herbs & spices	K13	Sweet spread	Lemon curd	17-762						0.0117918	Equal split
K	Condiments, sauces, herbs & spices	K13	Sweet spread	Chocolate nut spread	17-687						0.0117918	Equal split
K	Condiments, sauces, herbs & spices	K14	Other condiments	TOTAL		37460.7	3.74607e+07	0.594614	594.614	1.62797
K	Condiments, sauces, herbs & spices	K14	Other condiments	Lemon juice, fresh	14-277						0.406991	Equal split
K	Condiments, sauces, herbs & spices	K14	Other condiments	Vinegar	17-339						0.406991	Equal split
K	Condiments, sauces, herbs & spices	K14	Other condiments	Stock, chicken, ready made, retail	17-681						0.406991	Equal split
K	Condiments, sauces, herbs & spices	K14	Other condiments	Syrup, corn, dark	17-064						0.406991	Equal split
L	Oil and Fat	L01	Oil	TOTAL		60070.6	6.00706e+07	0.953501	953.501	2.61054
L	Oil and Fat	L01	Oil	Oil, olive	17-038						0.606019	FFP data
L	Oil and Fat	L01	Oil	Oil, vegetable, average	17-686						2.00452	FFP data
L	Oil and Fat	L02	Fat	TOTAL		11512.2	1.15122e+07	0.182733	182.733	0.500294
L	Oil and Fat	L02	Fat	Butter, unsalted	17-661						0.0789939	FFP data
L	Oil and Fat	L02	Fat	Butter, salted	17-685						0.0526626	FFP data
L	Oil and Fat	L02	Fat	Fat spread, low fat (26-39%), not polyunsaturated, including dairy type	12-497						0.0631951	FFP data
L	Oil and Fat	L02	Fat	Fat spread, reduced fat (62-75%), polyunsaturated	17-710						0.163254	FFP data
L	Oil and Fat	L02	Fat	Baking fat and margarine (75-90% fat), hard block	12-500						0.12639	FFP data
L	Oil and Fat	L02	Fat	Lard	17-010						0.0105325	FFP data
L	Oil and Fat	L02	Fat	Suet, shredded	17-011						0.00526626	FFP data
M	Cake and desserts	M01	Cheesecake	Cheesecake, homemade	12-562					0.0579506	0.0579506
M	Cake and desserts	M02	Chocolate pudding/Dessert	Desserts, dairy, chocolate	12-398					0.158083	0.158083		A dairy based dessert is more common
M	Cake and desserts	M03	Cakes/Gateau/Doughnuts/Pastries	TOTAL		85283.2	8.52832e+07	1.3537	1353.7	3.70623			Main types from report. Likely to be retail rather than homemade
M	Cake and desserts	M03	Cakes/Gateau/Doughnuts/Pastries	Cake, sponge, soft iced, retail	11-832						0.308853	Equal split
M	Cake and desserts	M03	Cakes/Gateau/Doughnuts/Pastries	Pudding, Christmas, retail	11-1022						0.308853	Equal split
M	Cake and desserts	M03	Cakes/Gateau/Doughnuts/Pastries	Pastries, Danish, retail	11-841						0.308853	Equal split
M	Cake and desserts	M03	Cakes/Gateau/Doughnuts/Pastries	Doughnuts, with jam	11-849						0.308853	Equal split
M	Cake and desserts	M03	Cakes/Gateau/Doughnuts/Pastries	Pastries, chocolate eclairs, cream filled, retail	11-844						0.308853	Equal split
M	Cake and desserts	M03	Cakes/Gateau/Doughnuts/Pastries	Tarts, custard, individual	12-461						0.308853	Equal split
M	Cake and desserts	M03	Cakes/Gateau/Doughnuts/Pastries	Flapjacks, homemade	11-1071						0.308853	Equal split
M	Cake and desserts	M03	Cakes/Gateau/Doughnuts/Pastries	Cake, fruit, retail	11-829						0.308853	Equal split
M	Cake and desserts	M03	Cakes/Gateau/Doughnuts/Pastries	Iced buns, retail	11-828						0.308853	Equal split
M	Cake and desserts	M03	Cakes/Gateau/Doughnuts/Pastries	Profiteroles with sauce, frozen	12-405						0.308853	Equal split
M	Cake and desserts	M03	Cakes/Gateau/Doughnuts/Pastries	Scones, plain, retail	11-827						0.308853	Equal split
M	Cake and desserts	M03	Cakes/Gateau/Doughnuts/Pastries	Cake, Swiss rolls, chocolate covered and filled, retail	11-834						0.308853	Equal split
M	Cake and desserts	M04	Fruit pie / strudel / crumble	TOTAL		10349.2	1.03492e+07	0.164273	164.273	0.449755
M	Cake and desserts	M04	Fruit pie / strudel / crumble	Crumble, apple, homemade	11-1055						0.112439	Equal split
M	Cake and desserts	M04	Fruit pie / strudel / crumble	Pie, fruit, one crust, homemade	11-1007						0.112439	Equal split
M	Cake and desserts	M04	Fruit pie / strudel / crumble	Mince pies, retail	11-848						0.112439	Equal split
M	Cake and desserts	M04	Fruit pie / strudel / crumble	Strudel, fruit filled, retail, frozen	11-919						0.112439	Equal split
M	Cake and desserts	M05	Ice Cream	TOTAL		10980.5	1.09805e+07	0.174293	174.293	0.477189
M	Cake and desserts	M05	Ice Cream	Ice cream, dairy, vanilla, soft scoop	12-508						0.320766	FFP data
M	Cake and desserts	M05	Ice Cream	Lollies, containing ice-cream	12-390						0.0891016	FFP data
M	Cake and desserts	M05	Ice Cream	Sorbet, fruit	12-393						0.0673212	FFP data
M	Cake and desserts	M06	Jelly	Jelly, made with water	12-237					0.112146	0.112146
M	Cake and desserts	M07	Milk pudding (custard etc)	TOTAL		32181.2	3.21812e+07	0.510813	510.813	1.39853
M	Cake and desserts	M07	Milk pudding (custard etc)	Custard, made up with semi-skimmed milk	12-519						0.699265	Equal split
M	Cake and desserts	M07	Milk pudding (custard etc)	Pudding, rice, homemade, with semi-skimmed milk	12-514						0.699265	Equal split
M	Cake and desserts	M08	Mousse	TOTAL		1840.09	1.84009e+06	0.0292079	29.2079	0.0799667
M	Cake and desserts	M08	Mousse	Mousse, fruit	12-402						0.0399834	Equal split
M	Cake and desserts	M08	Mousse	Mousse, chocolate, low fat	12-401						0.0399834	Equal split
M	Cake and desserts	M09	Trifle	Trifle, homemade	12-600					0.0351454	0.0351454
M	Cake and desserts	M10	Other desserts	TOTAL		7033.87	7.03387e+06	0.111649	111.649	0.305678
M	Cake and desserts	M10	Other desserts	Pie, banoffee	12-394						0.0436682	Equal split
M	Cake and desserts	M10	Other desserts	Pudding, bread and butter, homemade	11-1037						0.0436682	Equal split
M	Cake and desserts	M10	Other desserts	Marzipan, white and yellow, retail	14-875						0.0436682	Equal split
M	Cake and desserts	M10	Other desserts	Icing, fondant, homemade	17-804						0.0436682	Equal split
M	Cake and desserts	M10	Other desserts	Ice cream with cone, non-dairy, vanilla	12-581						0.0436682	Equal split
M	Cake and desserts	M10	Other desserts	Fruit fool, homemade	12-232						0.0436682	Equal split
M	Cake and desserts	M10	Other desserts	Meringue, homemade	12-517						0.0436682	Equal split
P	Other	P01	Baby food	TOTAL		3589.34	3.58934e+06	0.0569737	56.9737	0.155985
P	Other	P01	Baby food	Vegetables, mixed, frozen, boiled in unsalted water	13-543						0.0519952	Equal split
P	Other	P01	Baby food	Porridge, made with whole milk	11-1108						0.0519952	Equal split	Rationale: take items that represent vegetable, cereal and fruit, which is the main components of most baby foods
P	Other	P01	Baby food	Fruit salad, homemade	14-333						0.0519952	Equal split
P	Other	P02	Baby milk	Milk, skimmed, dried, fortified	12-521					0.256302	0.256302		No baby milk in database and no FFP data.
P	Other	P03	Gunge	TOTAL		250142	2.50142e+08	3.97051	3970.51	10.8707			Dominated by main meals so 3 popular main meals chosen as proxy.
P	Other	P03	Gunge	Casserole, vegetable, homemade	15-638						3.62356	Equal split
P	Other	P03	Gunge	Spaghetti bolognese, homemade	19-628						3.62356	Equal split
P	Other	P03	Gunge	Soup, vegetable, homemade	17-684						3.62356	Equal split
P	Other	P05	Mixed food	TOTAL		11795.3	1.17953e+07	0.187227	187.227	0.512599			Selected four foods from four major food groups as proxy (carb, veg, fruit, dairy)
P	Other	P05	Mixed food	Bread, white, sliced	11-980						0.12815	Equal split
P	Other	P05	Mixed food	Carrots, old, raw	13-496						0.12815	Equal split
P	Other	P05	Mixed food	Apples, eating, raw, flesh and skin	14-319						0.12815	Equal split
P	Other	P05	Mixed food	Milk, whole, UHT	12-320						0.12815	Equal split
P	Other	P07	Other food	TOTAL		506.56	506560	0.00804063	8.04063	0.022014			Group description indicates food colouring, gelatine, glucose powder, cake decorations
P	Other	P07	Other food	Yeast, dried	17-379						0.00733801	Equal split
P	Other	P07	Other food	Gelatine	17-360						0.00733801	Equal split
P	Other	P07	Other food	Glucose liquid, BP	17-049						0.00733801	Equal split
P	Other	P08	Drainings from canned food	TOTAL		115432	1.15432e+08	1.83225	1832.25	5.01642			More likely oil. Therefore weighted in favour of oil 3:1
P	Other	P08	Drainings from canned food	Oil, olive	17-038						3.76232
P	Other	P08	Drainings from canned food	Vinegar	17-339						1.25411
Q	Meals (home-made and pre-prepared)	Q01	Soup	TOTAL
Q	Meals (home-made and pre-prepared)	Q01	Soup - pre-prepared	Soup, vegetable, canned	17-712					1.48972	1.48972
Q	Meals (home-made and pre-prepared)	Q01	Soup - homemade	Soup, vegetable, homemade	17-684					1.80659	1.80659
Q	Meals (home-made and pre-prepared)	Q02	Composite meal - pre-prepared	TOTAL		88496.6	8.84966e+07	1.40471	1404.71	3.84588
Q	Meals (home-made and pre-prepared)	Q02	Composite meal - pre-prepared	Pizza, meat topped, retail and takeaway	11-1015						1.92294	Equal split
Q	Meals (home-made and pre-prepared)	Q02	Composite meal - pre-prepared	Pasta, ravioli, meat filling, canned in tomato sauce	11-736						1.92294	Equal split
Q	Meals (home-made and pre-prepared)	Q02	Composite meal - homemade	TOTAL		177521	1.77521e+08	2.81779	2817.79	7.71468
Q	Meals (home-made and pre-prepared)	Q02	Composite meal - homemade	Curry, beef, homemade	19-549						3.85734	Equal split
Q	Meals (home-made and pre-prepared)	Q02	Composite meal - homemade	Pilau, egg and potato, brown rice, homemade	15-845						3.85734	Equal split
Q	Meals (home-made and pre-prepared)	Q03	Sandwich	TOTAL
Q	Meals (home-made and pre-prepared)	Q03	Sandwich - pre-prepared	TOTAL		7420.88	7.42088e+06	0.117792	117.792	0.322496
Q	Meals (home-made and pre-prepared)	Q03	Sandwich - pre-prepared	Sandwich, white bread, bacon, lettuce and tomato	11-955						0.161248	Equal split
Q	Meals (home-made and pre-prepared)	Q03	Sandwich - pre-prepared	Sandwich, white bread, egg mayonnaise	11-966						0.161248	Equal split
Q	Meals (home-made and pre-prepared)	Q03	Sandwich - homemade	TOTAL		40597.5	4.05975e+07	0.644405	644.405	1.76429
Q	Meals (home-made and pre-prepared)	Q03	Sandwich - homemade	Sandwich, white bread, ham salad	11-965						0.882143	Equal split
Q	Meals (home-made and pre-prepared)	Q03	Sandwich - homemade	Sandwich, white bread, cheddar cheese and pickle	11-963						0.882143	Equal split
Q	Meals (home-made and pre-prepared)	Q04	Savoury products - pre-prepared	TOTAL		31255.7	3.12557e+07	0.496122	496.122	1.35831
Q	Meals (home-made and pre-prepared)	Q04	Savoury products - pre-prepared	Pakora/bhajia, vegetable, retail	15-653						0.339577	Equal split
Q	Meals (home-made and pre-prepared)	Q04	Savoury products - pre-prepared	Pork pie, individual	19-467						0.339577	Equal split
Q	Meals (home-made and pre-prepared)	Q04	Savoury products - pre-prepared	Sausage roll, flaky pastry, ready-to-eat, retail	19-468						0.339577	Equal split
Q	Meals (home-made and pre-prepared)	Q04	Savoury products - pre-prepared	Scotch eggs, retail	19-518						0.339577	Equal split
Q	Meals (home-made and pre-prepared)	Q04	Savoury products - homemade	TOTAL		12288.3	1.22883e+07	0.195052	195.052	0.534024
Q	Meals (home-made and pre-prepared)	Q04	Savoury products - homemade	Quiche, Lorraine, homemade	12-952						0.267012	Equal split
Q	Meals (home-made and pre-prepared)	Q04	Savoury products - homemade	Samosas, lamb, baked, homemade	19-596						0.267012	Equal split
